# Supplementary material for: Standard Sample Preparation for Serial Femtosecond Crystallography
Source: Biomolecules. 2025 Oct 22;15(11):1488. doi: 10.3390/biom15111488 (PMC12649929; doi:10.3390/biom15111488)
Supplement: Supplementary file 1 [file biomolecules-15-01488-s001.zip]

Archive with 1 entries (1 files):
- biomolecules-3896788-supplementary.pdf
